# Supplementary material for: Multiomics analysis reveals signatures of selection and loci associated with complex traits in pigs
Source: Imeta. 2024 Dec 15;3(6):e250. doi: 10.1002/imt2.250 (PMC12625778; doi:10.1002/imt2.250)
Supplement: Supplementary file 2 — Table S1. Summary of sequencing data generated in this study. Table S2. Statistics of the contigs generated by hifiasm software. Table S3. Statistics for the individual pig genomes. Table S4. Transposable elements in the seven individual pig genomes determined using various software. Table S5. The identified telomeres in seven newly generated pig genomes. Table S6. The characteristic of centromeres in seven newly generated pig genomes. Table S7. The number of genes with homology or functional classification using each annotation method. Table S8. The nine genomes used in constructing pan‐sequences. Table S9. The identifications of QV in seven newly generated pig genomes. Table S10. The characteristics of novel sequences in this study. Table S11. The number of novel genes with homology or functional classification using each annotation method. Table S12. The summary of publicly available whole‐genome sequencing data. Table S13. The number of breeds and sample size per breed of 1081 pigs. Table S14. The sequencing quality and read alignment statistic of whole‐genome sequencing data from 1081 individuals. Table S15. The annotation summary of SNPs and INDELs detected in 1081 samples. Table S16. List of genes in the EAD‐specific sweep regions. Table S17. List of genes in the WED‐specific sweep regions. Table S18. List of selected genes identified by fixation index (FST) method (EAS vs WES). Table S19. List of selected genes identified by the nucleotide diversity (Pi) method (EAW vs EAD). Table S20. List of selected genes identified by the nucleotide diversity (Pi) method (WEW vs WED). Table S21. List of overlapped genes between Eastern and Western domestication using the CLR method. Table S22. List of overlapped selected genes between EAW vs EAD and WEW vs WED using the nucleotide diversity (Pi) method. Table S23. Enrichment analysis of QTLs in EAD group. Table S24. Enrichment analysis of QTLs in WED group. Table S25. Annotation summary of coding mutations by the Ensembl [file IMT2-3-e250-s002.xlsx]

## Sheet: S1
Table S1 Summary of sequencing data generated in this study.
Breeds	Libraries	Insert size	Clean data (Gb)	N50 (bp)	Clean Sequence coverage (X)
BMA	PacBio reads	20 Kb	108.7	18268	43.48
	Hi-C	350bp	90.85	150	36.34
LT	PacBio reads	20 Kb	127.41	15728	50.964
	Hi-C	350bp	81.44	150	32.576
TT	PacBio reads	20 Kb	188.35	16595	75.34
	Hi-C	350bp	118.76	150	47.504
AW	PacBio reads	20 Kb	123.28	15192	49.312
	Hi-C	350bp	269.05	150	107.62
BKS	PacBio reads	20 Kb	120.45	18200	48.18
	Hi-C	350bp	270.42	150	108.168
LW	PacBio reads	20 Kb	103.13	18358	41.252
	Hi-C	350bp	271.93	150	108.772
PTR	PacBio reads	20 Kb	152.71	18734	61.084
	Hi-C	350bp	264.65	150	105.86

## Sheet: S2
Table S2 Statistics of the contigs generated by hifiasm software.
Breeds	Assembly length	Max length	Contig N50	Contig number	GC rate
BMA	2698053669	154159297	82143417	307	0.426
LT	2686191091	175277317	76606288	480	0.427
TT	2662477266	291395416	84312072	230	0.427
AW	2713234290	293573727	104959110	163	0.427
BKS	2659369552	145755616	86937068	168	0.426
LW	2680047322	289550576	93069141	133	0.426
PTR	2648014040	194477480	102609423	94	0.425

## Sheet:  S3
Table S3 Statistics for the individuals pig genome.
Overview statics	BMA	LT	TT	AW	BKS	LW	PTR
Length of genome (bp)	2698093669	2685809483	2650045833	2713257790	2659474133	2680059322	2648028040
Length of chromosome (bp)	2600602297	2546378437	2547828189	2561642067	2565886036	2541166533	2587703617
Anchored rate (%)	96.39	94.81	96.14	94.41	96.48	94.82	97.72
Contig N50 length (bp)	82143417	76606288	84312072	104959110	86937068	93069141	102609423
Scaffold N50 length (bp)	141336511	142887194	142150346	142229303	143661752	143105982	142756010
GC content (%)	42.6	42.7	42.7	42.7	42.6	42.6	42.5

## Sheet:  S4
Table S4 Transposable elements in the seven individuals pig genome determined using various software.
Breed	Type
	Repeatmasker	Proteinmask	De novo	Total
AW	541,189,914 (19.95%)	250,194,724 (9.22%)	981,643,445 (36.18%)	1,073,724,676 (39.57%)
BMA	541,496,004 (20.07%)	252,116,625 (9.34%)	872,203,406 (32.33%)	964,435,830 (35.75%)
BKS	535,207,306 (20.12%)	241,040,940 (9.06%)	941,707,598 (35.41%)	1,030,351,731 (38.74%)
LT	535,663,294 (19.94%)	250,921,263 (9.34%)	977,875,920 (36.41%)	1,064,128,071 (39.62%)
LW	543,252,517 (20.27%)	249,989,918 (9.33%)	965,765,171 (36.04%)	1,062,776,993 (39.65%)
PTR	538,436,544 (20.33%)	248,970,568 (9.40%)	902,763,915 (34.09%)	995,162,144 (37.58%)
TT	532,032,386 (20.08%)	247,281,949 (9.33%)	983,979,946 (37.13%)	1,073,760,255 (40.52%)
Note: “Type” refers to the different software programs used to predict repeat sequences.

## Sheet:  S5
Table S5 The identified telomeres in seven newly generated pig genomes.
	AW				BMA				BKS				LT				LW				PTR				TT
Chromosomes	Length	Ends identified with telomeres	Total counts of telomere repeats at the left end	Total counts of telomere repeats at the right end	Length	Ends identified with telomeres	Total counts of telomere repeats at the left end	Total counts of telomere repeats at the right end	Length	Ends identified with telomeres	Total counts of telomere repeats at the left end	Total counts of telomere repeats at the right end	Length	Ends identified with telomeres	Total counts of telomere repeats at the left end	Total counts of telomere repeats at the right end	Length	Ends identified with telomeres	Total counts of telomere repeats at the left end	Total counts of telomere repeats at the right end	Length	Ends identified with telomeres	Total counts of telomere repeats at the left end	Total counts of telomere repeats at the right end	Length	Ends identified with telomeres	Total counts of telomere repeats at the left end	Total counts of telomere repeats at the right end
chr1	293573727	Both	2133	1695	298914755	Right	0	2950	292184776	Both	3347	2307	291794479	Both	919	2152	289550576	Both	2020	2254	294479567	Both	3521	3398	291395416	Both	2144	515
chr2	159821840	Both	2191	2778	159785974	Both	1350	2011	161142681	Both	2963	2038	161199858	Right	0	1640	158135790	Both	2698	1752	158510548	Both	1410	3165	161060961	Both	2233	1083
chr3	142229303	Both	1272	2458	147001319	Left	475	0	144369345	Both	3287	1916	142887194	Both	562	298	144897867	Both	1653	2146	142756010	Both	3323	2974	142150346	Both	2658	2679
chr4	138014387	Both	1961	2253	133214445	Both	2053	1980	137319190	Both	1972	1242	134635556	Both	520	1182	136182893	Both	1663	1652	135992138	Both	2397	2725	136736619	Both	2519	1101
chr5	112333977	Both	2899	2796	109821790	Both	2432	2499	110316913	Both	2334	996	112586632	Both	2183	335	110962302	Both	2983	1214	110456806	Both	2356	2664	110989209	Both	2683	1135
chr6	174754384	Both	1208	978	175544614	Left	124	0	179350087	Right	0	760	176573510	Right	0	2995	174793207	Both	2924	843	178624046	Right	0	2897	176066906	Both	424	3076
chr7	134022930	Both	2535	1121	135424536	Both	1160	1280	137762300	Both	4032	1351	139589323	Left	2586	0	135028905	Both	4944	3289	135960816	Both	2284	1843	136854383	Left	2508	0
chr8	140025662	Both	1255	1576	139474797	Both	3482	2939	141751423	Both	1179	3677	141823233	Both	630	625	143316974	Both	1884	722	142154335	Both	2362	970	141971650	Both	1378	2770
chr9	145290991	Both	1772	2073	141336511	Both	1477	1254	143661752	Right	0	4142	144903651	Both	552	654	142613725	Right	0	3522	143595570	Both	2822	3295	145514070	Left	1532	0
chr10	80801020	Both	1540	3326	85492359	Right	0	1905	75015236	Both	2853	576	80976302	Both	1589	129	76060468	Both	3276	1515	94890690	Both	1639	3074	84983606	Both	1970	1062
chr11	81864186	Right	0	2032	82032928	Both	2682	2733	83697737	Both	3608	428	84632516	Both	279	912	81911892	None	0	0	84874447	Both	2802	3059	84312072	Right	0	698
chr12	67793035	Both	2096	4220	67213037	Right	0	217	65876517	Left	1323	0	69290201	Both	695	2066	67405441	Left	1968	0	65367140	Both	1693	2352	63567299	Both	1485	968
chr13	230742985	Right	0	3674	224735584	Left	119	0	212875863	Left	167	0	213073688	Both	175	949	228084431	Right	0	1772	221806830	Right	0	800	223336314	Left	3017	0
chr14	149655342	None	0	0	166937282	Right	0	1536	161651387	Right	0	2131	156100856	Right	0	3009	155105462	Right	0	3079	158946745	Both	156	2532	154633850	Right	0	1067
chr15	149963843	Right	0	1110	154881309	Right	0	1808	156791335	Both	1308	1100	149336705	Both	147	702	143105982	Both	292	3765	154564745	Both	3550	406	145546871	Both	191	3579
chr16	90559005	Right	0	1632	95156009	Right	0	3308	83876191	Both	192	2582	86032103	Right	0	1357	84790314	Both	265	392	91357426	Both	2357	2610	80952124	Both	258	1251
chr17	72320807	Right	0	2958	77431041	Both	1493	2109	80078209	Both	3282	2748	67142154	Both	115	492	70589955	Both	633	184	76169972	Right	0	3099	72710258	Both	1435	1023
chr18	61407357	Both	199	3578	66469710	None	0	0	61881202	Both	578	2270	56572284	Both	161	2763	63482530	Right	0	3584	60514655	Both	3021	1935	57903823	Both	216	2355
chrX	136467286	Right	0	2788	139734297	Both	140	1801	136283892	Right	0	3574	137228192	Left	564	0	135147819	Both	206	2524	136681131	Left	1967	0	137142412	Both	1692	1092

## Sheet: S6
Table S6 The characteristic of centromeres in seven newly generated pig genomes.
	AW					BMA					BKS					LT					LW					PTR					TT
Chromosomes	start	end	size	GC content	Repeat content (%)	start	end	size	GC content	Repeat content (%)	start	end	size	GC content	Repeat content (%)	start	end	size	GC content	Repeat content (%)	start	end	size	GC content	Repeat content (%)	start	end	size	GC content	Repeat content (%)	start	end	size	GC content	Repeat content (%)
chr1	92985341	105385361	12400021	0.5048	82.4746	102151957	112024438	9872482	0.4935	82.3064	93137769	104944253	11806485	0.5065	14.3074	92885532	105124928	12239397	0.5042	85.7251	92712313	102739435	10027123	0.4954	74.2579	92704916	106792441	14087526	0.5033	74.8981	93000150	103392044	10391895	0.4962	84.3537
chr2	57267893	57324812	56920	0.4546	93.4926	55850869	55907480	56612	0.4538	92.1872	55781710	55882771	101062	0.4339	83.0726	56975732	57032343	56612	0.4538	93.2364	55492203	55593265	101063	0.4339	69.8495	55227603	55328673	101071	0.4338	64.4953	58184758	58241367	56610	0.4538	93.9869
chr3	49205036	49286761	81726	0.4645	92.1396	52139405	52210294	70890	0.4668	67.9983	51298199	51347737	49539	0.4663	71.0794	49371326	49441863	70538	0.4667	70.8299	51854670	51935811	81142	0.4642	90.3737	49434107	49515258	81152	0.4641	90.4439	48726497	48797028	70532	0.4667	80.1579
chr4	46621422	46623327	1906	0.5792	98.9496	46474437	46477510	3074	0.5748	98.2934	47248259	49326655	2078397	0.6667	36.84	46514857	46529536	14680	0.5755	33.559	47231141	48705658	1474518	0.669	35.9741	46480857	46483933	3077	0.572	98.7201	46564590	46576786	12197	0.5725	75.1324
chr5	44415812	47617634	3201823	0.6936	94.3157	45064135	45185249	121115	0.6718	86.3625	42824242	45633049	2808808	0.6921	89.6987	43417803	47913595	4495793	0.6819	75.8105	44262917	45963303	1700387	0.6892	80.3197	43720350	45654585	1934236	0.6599	27.1773	43241918	46316270	3074353	0.683	88.2093
chr6	42425747	42474267	48521	0.4661	88.2814	43027542	43076197	48656	0.4665	87.7651	46915200	46969394	54195	0.4745	93.8387	44144220	44195085	50866	0.4697	88.7548	42753454	42807647	54194	0.4745	83.2952	46482411	46536604	54194	0.4745	96.3815	43868307	43926884	58578	0.4801	75.1955
chr7	29418387	29429121	10735	0.6277	80.5587	29859733	29870724	10992	0.6181	93.7229	32934182	32947031	12850	0.6282	56.9111	30466142	30474479	8338	0.5925	69.4518	30325320	30327461	2142	0.6298	96.4203	31615377	31643550	28174	0.5986	49.5208	31850013	31864359	14347	0.6088	34.028
chr8	54443768	54472316	28549	0.4467	7.42436	54439407	54467935	28529	0.4469	91.938	54552471	54580982	28512	0.4468	75.5787	54424145	54452667	28523	0.4469	93.7524	54755402	54783902	28501	0.4468	79.2323	54409052	54437562	28511	0.4468	7.42885	54431732	54460276	28545	0.4469	73.7677
chr9	64960032	64979067	19036	0.5746	19.9149	64812635	64848706	36072	0.6768	90.6951	63688973	63796946	107974	0.5719	7.43333	68109657	68160020	50364	0.6768	72.6692	66049242	66118256	69015	0.6793	82.6956	66871300	66928548	57249	0.679	89.1029	68685157	68727634	42478	0.6794	86.5136
chr10	29097548	29601808	504261	0.5656	19.3999	33068019	33692596	624578	0.6443	9.12456	30301049	39964362	9663314	0.4257	45.6138	30973456	40932521	9959066	0.4246	42.446	16797049	18050594	1253546	0.4398	40.093	40469054	41697483	1228430	0.6709	12.59	32614974	33629968	1014995	0.6786	26.7
chr11	36057794	36147998	90205	0.386	53.9516	12030056	12031351	1296	0.4306	94.9846	36065831	36156114	90284	0.386	56.247	36449140	36539422	90283	0.3858	56.7194	36281385	36371672	90288	0.3858	56.3353	36170794	36261029	90236	0.3857	56.6237	35889544	35979871	90328	0.386	56.6679
chr12	30133296	34443527	4310232	0.6614	74.6608	28465937	31655936	3190000	0.4776	31.0883	30160166	32332061	2171896	0.6524	25.02	29512657	35548682	6036026	0.6485	54.0622	29995602	30011469	15868	0.6331	67.2927	25141868	29528029	4386162	0.4478	40.3328	25196810	29658406	4461597	0.4459	44.9894
chr13	21518134	21530079	11946	0.4314	84.3797	15687629	15698724	11096	0.4288	90.1045	3633406	3665763	32358	0.4526	25.62	1	18588087	18588087	0.4115	48.7865	2449429	38892955	36443527	0.4236	64.7996	3070870	23744426	20673557	0.4276	65.1087	2375949	54393706	52017758	0.428	51.3801
chr14	51508577	55491455	3982879	0.4536	33.9947	6975146	7477010	501865	0.4654	35.9194	7397865	7971243	573379	0.466	29.5651	92770	36163110	36070341	0.4468	49.706	63965667	64478388	512722	0.4039	52.1286	1	1613905	1613905	0.4601	79.2132	56857377	60814569	3957193	0.4537	36.5033
chr15	72788428	72959965	171538	0.3548	28.9708	76668583	76840323	171741	0.3545	27.701	79220632	79392426	171795	0.3547	30.6185	72020046	72191408	171363	0.3548	28.3276	65765881	65937678	171798	0.3547	28.998	77260219	77432014	171796	0.3547	29.6456	68270553	68442350	171798	0.3547	29.5452
chr16	247771	10874066	10626296	0.4632	99.4491	707031	16378835	15671805	0.4634	68.2108	1	6410032	6410032	0.4335	75.5603	68275	6706936	6638662	0.4549	94.9751	1	5871352	5871352	0.4496	89.7082	3034056	11928623	8894568	0.4537	96.1979	1	3024770	3024770	0.4199	56.7481
chr17	126841	10260483	10133643	0.4491	88.7793	2736841	14615673	11878833	0.4636	69.8388	2722379	16420772	13698394	0.4655	99.139	50023	6114365	6064343	0.4302	71.8877	3417645	7135375	3717731	0.4555	96.7752	2844849	12415926	9571078	0.4583	98.707	1979307	9190268	7210962	0.4573	98.3547
chr18	1	5428230	5428230	0.4723	99.7344	292694	10065558	9772865	0.4611	70.4468	6003479	6010311	6833	0.4455	99.0565	631928	639268	7341	0.4439	95.5789	7517439	7524766	7328	0.4439	95.9189	4618357	4625189	6833	0.4455	99.0565	1	2086466	2086466	0.4736	99.4054
chrX	67577046	69084214	1507169	0.4211	47.8362	70703724	72211192	1507469	0.4211	45.3591	64634748	66449472	1814725	0.4379	43.6548	68074799	69484260	1409462	0.4218	48.3922	63655837	65466696	1810860	0.4379	42.1533	65520590	67329756	1809167	0.4379	40.8652	68332108	69839265	1507158	0.421	50.5245

## Sheet: S7
Table S7 The number of genes with homology or functional classification using each annotation method.
		LT		TT		BMA		AW		BKS		LW		PTR
		Number	Percentage (%)	Number	Percentage (%)	Number	Percentage (%)	Number	Percentage (%)	Number	Percentage (%)	Number	Percentage (%)	Number	Percentage (%)
Total		22804	100	22514	100	22864	100	22765	100	22396	100	22391	100	22492	100
Annotated	InterPro	22058	96.73	21567	95.79	22062	96.49	21763	95.6	21673	96.77	21659	96.73	21726	96.59
	GO	16122	70.7	15982	70.99	16215	70.92	16260	71.43	16133	72.04	16082	71.82	16183	71.95
	KEGG	19484	85.44	19098	84.83	19536	85.44	19314	84.84	19217	85.81	19213	85.81	19280	85.72
	Swissprot	22031	96.61	21547	95.7	22031	96.36	21751	95.55	21647	96.66	21644	96.66	21697	96.47
	TrEMBL	22376	98.12	21884	97.2	22415	98.04	22067	96.93	21962	98.06	21680	96.82	22028	97.94
	NR	22293	97.76	21789	96.78	22336	97.69	22012	96.69	21905	97.81	21893	97.78	21964	97.65
Unannotated		334	1.46	555	2.47	333	1.46	602	2.64	342	1.53	362	1.64	377	1.68

## Sheet: S8
Table S8 The nine genomes used in constructing pan-sequences.
Breed	Assembly accession	Sex	Assembly level	Contig N50	Total sequence length
BMA	Newly generated	female	Chromosome	82143417	2698093669
AW	Newly generated	female	Chromosome	104959110	2713257790
LT	Newly generated	female	Chromosome	76606288	2685809483
TT	Newly generated	female	Chromosome	84312072	2650045833
Luchuan	CNP0001159	male	Chromosome	18025403	2582939082
Duroc	GCA_000003025.6 (Sscrofa11.1)	female	Chromosome	41,891,23	2501912388
BKS	Newly generated	female	Chromosome	86937068	2659474133
LW	Newly generated	female	Chromosome	93069141	2680059322
PTR	Newly generated	female	Chromosome	102609423	2648028040
Note:Luchuan pig genome was downloaded from the China National GenBank (CNGB; https://db.cngb.org/).

## Sheet: S9
Table S9 The identifications of QV in seven newly generated pig genomes.
Breeds	QV
AW	70.1118
BMA	67.4352
BKS	68.8285
LT	67.5865
LW	69.6446
PTR	70.0375
TT	69.8444

## Sheet: S10
Table S10 The characteristics of novel sequences in this study.
Characteristic	Number
Total novel sequence length (bp)	134240416
Number of novel sequences	1020
Novel sequence N50 (bp)	287722
Mean novel sequence length (bp)	131608
GC ratio	0.495
Repeat content	0.83719

[truncated: 22 more sheets: S11, S12, S13, S14, S15, S16, S17, S18,  S19, S20,  S21, S22,  S23,  S24, S25, S26, S27, S28, S29, S30 …]
